# Supplementary material for: Development and Optimization of CRISPR Prime Editing System in Photoautotrophic Cells
Source: Molecules. 2022 Mar 8;27(6):1758. doi: 10.3390/molecules27061758 (PMC8948812; doi:10.3390/molecules27061758)
Supplement: Supplementary file 1 [file molecules-27-01758-s001.zip]

Archive with 1 entries (1 files):
- molecules-1626106-supplementary.pdf
